# Supplementary material for: An efficient computational framework for gastrointestinal disorder prediction using attention-based transfer learning
Source: PeerJ Comput Sci. 2024 May 28;10:e2059. doi: 10.7717/peerj-cs.2059 (PMC11157572; doi:10.7717/peerj-cs.2059)
Supplement: Supplemental Information 1 [file peerj-cs-10-2059-s001.zip]

Archive with 8 entries (7 files):
- source_code/
- source_code/dataset.py
- source_code/model.py
- source_code/model_benchmark.py
- source_code/README.md
- source_code/run.py
- source_code/split_data.py
- source_code/utils.py
