# Supplementary material for: An efficient computational framework for gastrointestinal disorder prediction using attention-based transfer learning
Source: PeerJ Comput Sci. 2024 May 28;10:e2059. doi: 10.7717/peerj-cs.2059 (PMC11157572; doi:10.7717/peerj-cs.2059)
Supplement: Supplemental Information 1 [file peerj-cs-10-2059-s001.zip › source_code/dataset.py]

import os
import torch
from torchvision import datasets, transforms

torch.manual_seed(360)
def get_data():
    data_dir = './data'
    train_transforms = transforms.Compose([
        transforms.RandomResizedCrop(224),
        transforms.RandomHorizontalFlip(),
        transforms.ToTensor(),
        transforms.Normalize([0.485, 0.456, 0.406], 
                            [0.229, 0.224, 0.225])
    ])
    val_transforms = transforms.Compose([
        transforms.Resize(256),
        transforms.CenterCrop(224),
        transforms.ToTensor(),
        transforms.Normalize([0.485, 0.456, 0.406], 
                            [0.229, 0.224, 0.225])
    ])

    train_ds = datasets.ImageFolder(
        os.path.join(data_dir, 'train'), train_transforms)
    train_labels = [data[1] for data in train_ds]
    val_ds = datasets.ImageFolder(
        os.path.join(data_dir, 'val'), val_transforms)
    test_ds = datasets.ImageFolder(
        os.path.join(data_dir, 'test'), val_transforms)

    print(len(train_ds), len(val_ds), len(test_ds))

    return train_ds, val_ds, test_ds
