# Supplementary material for: An efficient computational framework for gastrointestinal disorder prediction using attention-based transfer learning
Source: PeerJ Comput Sci. 2024 May 28;10:e2059. doi: 10.7717/peerj-cs.2059 (PMC11157572; doi:10.7717/peerj-cs.2059)
Supplement: Supplemental Information 1 [file peerj-cs-10-2059-s001.zip › source_code/model.py]

import torch.nn as nn
from torchvision import models
import torch

class ScaleDotAttention(nn.Module):
    def __init__(self, feature_size, hidden_size):
        super(ScaleDotAttention, self).__init__()
        self.feature_size = feature_size
        self.hidden_size = hidden_size
        self.query = nn.Linear(feature_size, hidden_size)
        self.key = nn.Linear(feature_size, hidden_size)
        self.value = nn.Linear(feature_size, hidden_size)

    def forward(self, features):
        # query, key and value
        query = self.query(features)
        key = self.key(features)
        value = self.value(features)

        # scaled dot product attention
        scores = torch.matmul(query, key.transpose(-2, -1))
        scaled_scores = scores / torch.sqrt(torch.tensor(self.hidden_size).float())

        attention_weights = torch.softmax(scaled_scores, dim=-1)
        attended_features = torch.matmul(attention_weights, value)

        return attended_features
    
class PretrainedConvnextAtt(nn.Module):
    def __init__(self, output_features):
        super().__init__()
        model = models.convnext_base(pretrained=True)
        num_ftrs = model.classifier[2].in_features
        
        model.classifier[2] = nn.Sequential(
            ScaleDotAttention(num_ftrs, num_ftrs),
            nn.Linear(num_ftrs, output_features))
        self.model = model
        
    def forward(self, x):
        return self.model(x)
