# Supplementary material for: An efficient computational framework for gastrointestinal disorder prediction using attention-based transfer learning
Source: PeerJ Comput Sci. 2024 May 28;10:e2059. doi: 10.7717/peerj-cs.2059 (PMC11157572; doi:10.7717/peerj-cs.2059)
Supplement: Supplemental Information 1 [file peerj-cs-10-2059-s001.zip › source_code/model_benchmark.py]

import torch.nn as nn
from torchvision import models

class PretrainedResnet(nn.Module):
    def __init__(self, output_features):
        super().__init__()
        model = models.resnet18(pretrained=True)
        num_ftrs = model.fc.in_features
        model.fc = nn.Linear(num_ftrs, output_features)
        self.model = model
        
    def forward(self, x):
        return self.model(x)
    
class PretrainedDensenet(nn.Module):
    def __init__(self, output_features):
        super().__init__()
        model = models.densenet161(pretrained=True)
        num_ftrs = model.classifier.in_features
        model.classifier = nn.Linear(num_ftrs, output_features)
        self.model = model
        
    def forward(self, x):
        return self.model(x)

class PretrainedEfficientnet(nn.Module):
    def __init__(self, output_features):
        super().__init__()
        model = models.efficientnet_b2(pretrained=True)
        num_ftrs = model.classifier[1].in_features
        model.classifier = nn.Linear(num_ftrs, output_features)
        self.model = model
        
    def forward(self, x):
        return self.model(x)
    
class PretrainedConvnext(nn.Module):
    def __init__(self, output_features):
        super().__init__()
        model = models.convnext_base(pretrained=True)
        num_ftrs = model.classifier[2].in_features
        
        model.classifier[2] = nn.Sequential(
            nn.Linear(num_ftrs, output_features))
        self.model = model
        
    def forward(self, x):
        return self.model(x)
