# Supplementary material for: An efficient computational framework for gastrointestinal disorder prediction using attention-based transfer learning
Source: PeerJ Comput Sci. 2024 May 28;10:e2059. doi: 10.7717/peerj-cs.2059 (PMC11157572; doi:10.7717/peerj-cs.2059)
Supplement: Supplemental Information 1 [file peerj-cs-10-2059-s001.zip › source_code/README.md]

## Data preparation
Download data from: https://doi.org/10.6084/m9.figshare.25334257

```
unzip data.zip
```
## Usage

Simple usage:
```python
python run.py
```
