# Supplementary material for: An efficient computational framework for gastrointestinal disorder prediction using attention-based transfer learning
Source: PeerJ Comput Sci. 2024 May 28;10:e2059. doi: 10.7717/peerj-cs.2059 (PMC11157572; doi:10.7717/peerj-cs.2059)
Supplement: Supplemental Information 1 [file peerj-cs-10-2059-s001.zip › source_code/run.py]

from skorch.callbacks import LRScheduler
import torch
import torch.nn as nn
import torch.optim as optim
import numpy as np
from skorch.callbacks import Checkpoint
from skorch import NeuralNetClassifier
from skorch.helper import predefined_split
from model import PretrainedConvnextAtt
from dataset import get_data
from utils import evaluate


def main():

    # Load dataset
    train_ds, val_ds, test_ds = get_data()
    lrscheduler = LRScheduler(
        policy='StepLR', step_size=7, gamma=0.1)

    checkpoint = Checkpoint(
        f_params=f'best_model_convnext_att.pt', monitor='valid_acc_best')

    from skorch.callbacks import Freezer
    freezer = Freezer(lambda x: not x.startswith('model.classifier'))

    net = NeuralNetClassifier(
        PretrainedConvnextAtt, 
        criterion=nn.CrossEntropyLoss,
        lr=0.001,
        batch_size=64,
        max_epochs=2,
        module__output_features=8,
        optimizer=optim.SGD,
        optimizer__momentum=0.9,
        iterator_train__shuffle=True,
        iterator_train__num_workers=2,
        iterator_valid__num_workers=2,
        train_split=predefined_split(val_ds),
        callbacks=[lrscheduler, checkpoint, freezer],
        device='cuda:0' # comment to train on cpu
    )
    net.fit(train_ds, y=torch.tensor(train_ds.targets))
    output = net.predict_proba(test_ds)
    prediction = np.argmax(output, axis=1)
    accuracy, precision, recall, f1 = evaluate(test_ds.targets, prediction)
    print("Test Accuracy: ", accuracy)
    print("Test Precision: ", precision)
    print("Test Recall: ", recall)
    print("Test F1: ", f1)


if __name__ == "__main__":
    main()
