# Supplementary material for: An efficient computational framework for gastrointestinal disorder prediction using attention-based transfer learning
Source: PeerJ Comput Sci. 2024 May 28;10:e2059. doi: 10.7717/peerj-cs.2059 (PMC11157572; doi:10.7717/peerj-cs.2059)
Supplement: Supplemental Information 1 [file peerj-cs-10-2059-s001.zip › source_code/split_data.py]

import os
import random
import shutil

# root path
root_dir = './kvasir-dataset-v2/raw_images'
train_dir = './kvasir-dataset-v2/train'
val_dir = './kvasir-dataset-v2/val'
test_dir = './kvasir-dataset-v2/test'

os.makedirs(train_dir, exist_ok=True)
os.makedirs(val_dir, exist_ok=True)
os.makedirs(test_dir, exist_ok=True)

val_percent = 1
test_percent = 10
random.seed(0)

for folder_name in os.listdir(root_dir):
    folder_path = os.path.join(root_dir, folder_name)
    if os.path.isdir(folder_path):
        
        # Create sub-folder 
        train_folder = os.path.join(train_dir, folder_name)
        val_folder = os.path.join(val_dir, folder_name)
        test_folder = os.path.join(test_dir, folder_name)
        os.makedirs(train_folder, exist_ok=True)
        os.makedirs(val_folder, exist_ok=True)
        os.makedirs(test_folder, exist_ok=True)
        
        # Get all_file
        files = os.listdir(folder_path)
        num_files = len(files)
        
        num_val = int(num_files * val_percent / 100)
        num_test = int(num_files * test_percent / 100)
        
        # random_sample
        val_files = random.sample(files, num_val)
        for val_file in val_files:
            src_path = os.path.join(folder_path, val_file)
            dst_path = os.path.join(val_folder, val_file)
            shutil.copy(src_path, dst_path)
        
        remaining_files = list(set(files) - set(val_files))
        test_files = random.sample(remaining_files, num_test)
        for test_file in test_files:
            src_path = os.path.join(folder_path, test_file)
            dst_path = os.path.join(test_folder, test_file)
            shutil.copy(src_path, dst_path)
        
        train_files = list(set(remaining_files) - set(test_files))
        for train_file in train_files:
            src_path = os.path.join(folder_path, train_file)
            dst_path = os.path.join(train_folder, train_file)
            shutil.copy(src_path, dst_path)
