# Supplementary material for: An efficient computational framework for gastrointestinal disorder prediction using attention-based transfer learning
Source: PeerJ Comput Sci. 2024 May 28;10:e2059. doi: 10.7717/peerj-cs.2059 (PMC11157572; doi:10.7717/peerj-cs.2059)
Supplement: Supplemental Information 1 [file peerj-cs-10-2059-s001.zip › source_code/utils.py]

from sklearn.metrics import accuracy_score, f1_score, precision_score, recall_score
from sklearn.metrics import accuracy_score, precision_score, recall_score, f1_score

def evaluate(target, preds):
    accuracy = accuracy_score(target, preds)
    precision = precision_score(target, preds, average='macro')
    recall = recall_score(target, preds, average='macro')
    f1 = f1_score(target, preds, average='macro') 
    return  accuracy, precision, recall, f1
